# Supplementary material for: Minimally Invasive versus Open Liver Resection for Stage I/II Hepatocellular Carcinoma
Source: Cancers (Basel). 2021 Sep 25;13(19):4800. doi: 10.3390/cancers13194800 (PMC8507639; doi:10.3390/cancers13194800)
Supplement: Supplementary file 1 [file cancers-13-04800-s001.zip]

Archive with 1 entries (1 files):
- cancers-1362491-supplementary.pdf
